# Supplementary material for: New discrete heavy tailed distributions as models for insurance data
Source: PLoS One. 2023 May 5;18(5):e0285183. doi: 10.1371/journal.pone.0285183 (PMC10162570; doi:10.1371/journal.pone.0285183)
Supplement: S1 File — (TXT) [file pone.0285183.s001.txt]

# FIT INVERSE TRANSFORMED GAMMA

n=length(x)

#discrete
f=function(p)
{tt=1.0e20
alpha=p[1]
beta=p[2]
theta=p[3]
if (alpha > 0 & beta > 0 & theta > 0) tt=-sum(log(pinvtrgamma(x+1,shape1=alpha,shape2=beta,scale=theta)-pinvtrgamma(x,shape1=alpha,shape2=beta,scale=theta)))
if (is.na(tt)) tt=1.0e20
if (abs(tt)>1.0e20) tt=1.0e20
return(tt)}

est=optim(fn=f,par=c(1,1,10),control=list(maxit=10000))

alpha=est$par[1]
beta=est$par[2]
theta=est$par[3]


#continuous
f2=function(p)
{tt=1.0e20
alpha=p[1]
beta=p[2]
theta=p[3]
if (alpha > 0 & beta > 0 & theta > 0) tt=-sum(dinvtrgamma(x,shape1=alpha,shape2=beta,scale=theta,log=TRUE))
if (is.na(tt)) tt=1.0e20
if (abs(tt)>1.0e20) tt=1.0e20
return(tt)}

est2=optim(fn=f2,par=c(1,1,10),control=list(maxit=10000))

alpha2=est2$par[1]
beta2=est2$par[2]
theta2=est2$par[3]

p1<-pinvtrgamma(sort(x),shape1=alpha,shape2=beta,scale=theta)
p2<-pinvtrgamma(sort(x),shape1=alpha2,shape2=beta2,scale=theta2)

p<-seq(1,n)/(n+1)
plot(p,p1,xlab="Expected",ylab="Observed",xlim=c(0,1),ylim=c(0,1),col="red")
par(new=TRUE)
plot(p,p2,xlab="",ylab="",xlim=c(0,1),ylim=c(0,1))
segments(0,0,1,1)


cat(sum((p-p1)**2),"\n")
cat(sum((p-p2)**2),"\n")


# FIT INVERSE BURR

n=length(x)

#discrete
f=function(p)
{tt=1.0e20
alpha=p[1]
beta=p[2]
theta=p[3]
if (alpha > 0 & beta > 0 & theta > 0) tt=-sum(log(pinvburr(x+1,shape1=alpha,shape2=beta,scale=theta)-pinvburr(x,shape1=alpha,shape2=beta,scale=theta)))
if (is.na(tt)) tt=1.0e20
if (abs(tt)>1.0e20) tt=1.0e20
return(tt)}

est=optim(fn=f,par=c(1,1,10),control=list(maxit=10000))

alpha=est$par[1]
beta=est$par[2]
theta=est$par[3]


#continuous
f2=function(p)
{tt=1.0e20
alpha=p[1]
beta=p[2]
theta=p[3]
if (alpha > 0 & beta > 0 & theta > 0) tt=-sum(dinvburr(x,shape1=alpha,shape2=beta,scale=theta,log=TRUE))
if (is.na(tt)) tt=1.0e20
if (abs(tt)>1.0e20) tt=1.0e20
return(tt)}

est2=optim(fn=f2,par=c(1,1,10),control=list(maxit=10000))

alpha2=est2$par[1]
beta2=est2$par[2]
theta2=est2$par[3]

p1<-pinvburr(sort(x),shape1=alpha,shape2=beta,scale=theta)
p2<-pinvburr(sort(x),shape1=alpha2,shape2=beta2,scale=theta2)

p<-seq(1,n)/(n+1)
plot(p,p1,xlab="Expected",ylab="Observed",xlim=c(0,1),ylim=c(0,1),col="red")
par(new=TRUE)
plot(p,p2,xlab="",ylab="",xlim=c(0,1),ylim=c(0,1))
segments(0,0,1,1)


cat(sum((p-p1)**2),"\n")
cat(sum((p-p2)**2),"\n")


# FIT BURR

n=length(x)

#discrete
f=function(p)
{tt=1.0e20
alpha=p[1]
beta=p[2]
theta=p[3]
if (alpha > 0 & beta > 0 & theta > 0) tt=-sum(log(pburr(x+1,shape1=alpha,shape2=beta,scale=theta)-pburr(x,shape1=alpha,shape2=beta,scale=theta)))
if (is.na(tt)) tt=1.0e20
if (abs(tt)>1.0e20) tt=1.0e20
return(tt)}

est=optim(fn=f,par=c(1,1,10),control=list(maxit=10000))

alpha=est$par[1]
beta=est$par[2]
theta=est$par[3]


#continuous
f2=function(p)
{tt=1.0e20
alpha=p[1]
beta=p[2]
theta=p[3]
if (alpha > 0 & beta > 0 & theta > 0) tt=-sum(dburr(x,shape1=alpha,shape2=beta,scale=theta,log=TRUE))
if (is.na(tt)) tt=1.0e20
if (abs(tt)>1.0e20) tt=1.0e20
return(tt)}

est2=optim(fn=f2,par=c(1,1,10),control=list(maxit=10000))

alpha2=est2$par[1]
beta2=est2$par[2]
theta2=est2$par[3]

p1<-pburr(sort(x),shape1=alpha,shape2=beta,scale=theta)
p2<-pburr(sort(x),shape1=alpha2,shape2=beta2,scale=theta2)

p<-seq(1,n)/(n+1)
plot(p,p1,xlab="Expected",ylab="Observed",xlim=c(0,1),ylim=c(0,1),col="red")
par(new=TRUE)
plot(p,p2,xlab="",ylab="",xlim=c(0,1),ylim=c(0,1))
segments(0,0,1,1)


cat(sum((p-p1)**2),"\n")
cat(sum((p-p2)**2),"\n")


# FIT GENERALIZED PARETO

n=length(x)

#discrete
f=function(p)
{tt=1.0e20
alpha=p[1]
beta=p[2]
theta=p[3]
if (alpha > 0 & beta > 0 & theta > 0) tt=-sum(log(pgenpareto(x+1,shape1=alpha,shape2=beta,scale=theta)-pgenpareto(x,shape1=alpha,shape2=beta,scale=theta)))
if (is.na(tt)) tt=1.0e20
if (abs(tt)>1.0e20) tt=1.0e20
return(tt)}

est=optim(fn=f,par=c(1,1,10),control=list(maxit=10000))

alpha=est$par[1]
beta=est$par[2]
theta=est$par[3]


#continuous
f2=function(p)
{tt=1.0e20
alpha=p[1]
beta=p[2]
theta=p[3]
if (alpha > 0 & beta > 0 & theta > 0) tt=-sum(dgenpareto(x,shape1=alpha,shape2=beta,scale=theta,log=TRUE))
if (is.na(tt)) tt=1.0e20
if (abs(tt)>1.0e20) tt=1.0e20
return(tt)}

est2=optim(fn=f2,par=c(1,1,10),control=list(maxit=10000))

alpha2=est2$par[1]
beta2=est2$par[2]
theta2=est2$par[3]

p1<-pgenpareto(sort(x),shape1=alpha,shape2=beta,scale=theta)
p2<-pgenpareto(sort(x),shape1=alpha2,shape2=beta2,scale=theta2)

p<-seq(1,n)/(n+1)
plot(p,p1,xlab="Expected",ylab="Observed",xlim=c(0,1),ylim=c(0,1),col="red")
par(new=TRUE)
plot(p,p2,xlab="",ylab="",xlim=c(0,1),ylim=c(0,1))
segments(0,0,1,1)


cat(sum((p-p1)**2),"\n")
cat(sum((p-p2)**2),"\n")


# FIT PARALOGISTIC


n=length(x)

#discrete
f=function(p)
{tt=1.0e20
alpha=p[1]
theta=p[2]
if (alpha > 0 & theta > 0) tt=-sum(log(pparalogis(x+1,shape=alpha,scale=theta)-pparalogis(x,shape=alpha,scale=theta)))
if (is.na(tt)) tt=1.0e20
if (abs(tt)>1.0e20) tt=1.0e20
return(tt)}

est=optim(fn=f,par=c(0.1,1))

alpha=est$par[1]
theta=est$par[2]


#continuous
f2=function(p)
{tt=1.0e20
alpha=p[1]
theta=p[2]
if (alpha > 0 & theta > 0) tt=-sum(dparalogis(x,shape=alpha,scale=theta,log=TRUE))
if (is.na(tt)) tt=1.0e20
if (abs(tt)>1.0e20) tt=1.0e20
return(tt)}

est2=optim(fn=f2,par=c(1,10))

alpha2=est2$par[1]
theta2=est2$par[2]

p1<-pparalogis(sort(x),shape=alpha,scale=theta)
p2<-pparalogis(sort(x),shape=alpha2,scale=theta2)

p<-seq(1,n)/(n+1)
plot(p,p1,xlab="Expected",ylab="Observed",xlim=c(0,1),ylim=c(0,1),col="red")
par(new=TRUE)
plot(p,p2,xlab="",ylab="",xlim=c(0,1),ylim=c(0,1))
segments(0,0,1,1)


cat("sum of squares of residuals for discrete case ",sum((p-p1)**2),"\n")
cat("sum of squares of residuals for continuous case ",sum((p-p2)**2),"\n")


# FIT INVERSE GAMMA


n=length(x)

#discrete
f=function(p)
{tt=1.0e20
alpha=p[1]
theta=p[2]
if (alpha > 0 & theta > 0) tt=-sum(log(pinvgamma(x+1,shape=alpha,scale=theta)-pinvgamma(x,shape=alpha,scale=theta)))
if (is.na(tt)) tt=1.0e20
if (abs(tt)>1.0e20) tt=1.0e20
return(tt)}

est=optim(fn=f,par=c(0.1,1))

alpha=est$par[1]
theta=est$par[2]


#continuous
f2=function(p)
{tt=1.0e20
alpha=p[1]
theta=p[2]
if (alpha > 0 & theta > 0) tt=-sum(dinvgamma(x,shape=alpha,scale=theta,log=TRUE))
if (is.na(tt)) tt=1.0e20
if (abs(tt)>1.0e20) tt=1.0e20
return(tt)}

est2=optim(fn=f2,par=c(1,10))

alpha2=est2$par[1]
theta2=est2$par[2]

p1<-pinvgamma(sort(x),shape=alpha,scale=theta)
p2<-pinvgamma(sort(x),shape=alpha2,scale=theta2)

p<-seq(1,n)/(n+1)
plot(p,p1,xlab="Expected",ylab="Observed",xlim=c(0,1),ylim=c(0,1),col="red")
par(new=TRUE)
plot(p,p2,xlab="",ylab="",xlim=c(0,1),ylim=c(0,1))
segments(0,0,1,1)


cat("sum of squares of residuals for discrete case ",sum((p-p1)**2),"\n")
cat("sum of squares of residuals for continuous case ",sum((p-p2)**2),"\n")


# FIT FRECHET


n=length(x)

#discrete
f=function(p)
{tt=1.0e20
alpha=p[1]
theta=p[2]
if (alpha > 0 & theta > 0) tt=-sum(log(pfrechet(x+1,shape=alpha,scale=theta)-pfrechet(x,shape=alpha,scale=theta)))
if (is.na(tt)) tt=1.0e20
if (abs(tt)>1.0e20) tt=1.0e20
return(tt)}

est=optim(fn=f,par=c(0.1,1))

alpha=est$par[1]
theta=est$par[2]


#continuous
f2=function(p)
{tt=1.0e20
alpha=p[1]
theta=p[2]
if (alpha > 0 & theta > 0) tt=-sum(dfrechet(x,shape=alpha,scale=theta,log=TRUE))
if (is.na(tt)) tt=1.0e20
if (abs(tt)>1.0e20) tt=1.0e20
return(tt)}

est2=optim(fn=f2,par=c(1,10))

alpha2=est2$par[1]
theta2=est2$par[2]

p1<-pfrechet(sort(x),shape=alpha,scale=theta)
p2<-pfrechet(sort(x),shape=alpha2,scale=theta2)

p<-seq(1,n)/(n+1)
plot(p,p1,xlab="Expected",ylab="Observed",xlim=c(0,1),ylim=c(0,1),col="red")
par(new=TRUE)
plot(p,p2,xlab="",ylab="",xlim=c(0,1),ylim=c(0,1))
segments(0,0,1,1)


cat("sum of squares of residuals for discrete case ",sum((p-p1)**2),"\n")
cat("sum of squares of residuals for continuous case ",sum((p-p2)**2),"\n")


# FIT WEIBULL


n=length(x)

#discrete
f=function(p)
{tt=1.0e20
alpha=p[1]
theta=p[2]
if (alpha > 0 & theta > 0) tt=-sum(log(pweibull(x+1,shape=alpha,scale=theta)-pweibull(x,shape=alpha,scale=theta)))
if (is.na(tt)) tt=1.0e20
if (abs(tt)>1.0e20) tt=1.0e20
return(tt)}

est=optim(fn=f,par=c(0.1,1))

alpha=est$par[1]
theta=est$par[2]


#continuous
f2=function(p)
{tt=1.0e20
alpha=p[1]
theta=p[2]
if (alpha > 0 & theta > 0) tt=-sum(dweibull(x,shape=alpha,scale=theta,log=TRUE))
if (is.na(tt)) tt=1.0e20
if (abs(tt)>1.0e20) tt=1.0e20
return(tt)}

est2=optim(fn=f2,par=c(1,10))

alpha2=est2$par[1]
theta2=est2$par[2]

p1<-pweibull(sort(x),shape=alpha,scale=theta)
p2<-pweibull(sort(x),shape=alpha2,scale=theta2)

p<-seq(1,n)/(n+1)
plot(p,p1,xlab="Expected",ylab="Observed",xlim=c(0,1),ylim=c(0,1),col="red")
par(new=TRUE)
plot(p,p2,xlab="",ylab="",xlim=c(0,1),ylim=c(0,1))
segments(0,0,1,1)


cat("sum of squares of residuals for discrete case ",sum((p-p1)**2),"\n")
cat("sum of squares of residuals for continuous case ",sum((p-p2)**2),"\n")

# SIMULATION STUDY


nsim=1000
nn=seq(10,100,1)
bias1=nn
bias2=nn
mse1=nn
mse2=nn
est1=rep(0,1000)
est2=est1


for (k in 1:length(nn))
{n=nn[k]
cat(n,"\n")
for (i in 1:nsim)
{a=1
q=0.5
x=runif(n,min=0,max=1)
x=ceiling(((log(1-x))/log(q))**(1/a))


f=function(p)
{tt=1.0e20
a=p[1]
q=p[2]
if (a>0&q>0&q<1) tt=-sum(log(q**(x**a)-q**((x+1)**a)))
if (is.na(tt)) tt=1.0e20
if (abs(tt)>1.0e20) tt=1.0e20
return(tt)}

est=optim(fn=f,par=c(1,0.5))
est1[i]=est$par[1]
est2[i]=est$par[2]}

bias1[k]=mean(est1-1)
bias2[k]=mean(est2-0.5)
mse1[k]=mean((est1-1)**2)
mse2[k]=mean((est2-0.5)**2)}
